# Supplementary material for: Molecular detection of antimicrobial resistance in livestock mycoplasmas: current status and future prospects
Source: Front Vet Sci. 2025 Dec 15;12:1699077. doi: 10.3389/fvets.2025.1699077 (PMC12745486; doi:10.3389/fvets.2025.1699077)
Supplement: Supplementary file 1 [file Table_1.XLSX]

## Sheet: Table 1
Supplementary table 1: Mutations in the 23S rRNA genes and the ribosomal proteins L4 and L22 contributing to resistance in livestock Mycoplasma species.
Mutation		Mycoplasma species	Origin of straina	Clinical significanceb		Geographic originc	Reference	Detection	Reference
Gene/Product	E. coli nt./aa. numbering			TYL MIC (µg/ml)	LCM MIC (µg/ml)
rrl/23S rRNA	C286T	M. bovis	CI	4-128	8-≥64	Australia	79
	A534T	M. bovis	CI	4-128	8-≥64	Australia	79
	A743-T744Ins_TA	M. bovis	M	≥128	4		80
	G745A	M. hyorhinis	M	1.6	NEDS		113
		M. hyosynoviae	CI	4-8	0.25-1	Thailand	60
	T747-G748Ins_CT	M. bovis	M	≥128	4		80
	T747-G748Ins_GT	M. bovis	M	64	4		80
	G748A	M. bovis	CI	8-1024	ND	Europe	77	MAMA, Melt curve analysis using hybridization probe	50. 51
			CI	16->512	ND	France, Switzerland	67
			CI	8-128	0.5-64	Hungary	61
			M	64->128	1		61
			CI	8-1024	0.25-512	Japan	50
			CI	1-256	ND	Canada	81
			CI	NEDS	ND	Belgium	56
			CI	64-≥128	2-16	Japan	80
			CI	4-128	8-≥64	Australia	79
		M. synoviae	CI	0.125-0.5	0.25-1	Israel, Italy, Belgium	122
		M. gallinaceum	CI	5->20	ND	South Africa	124
		M. pullorum	CI	0.125	ND	South Africa	124
		M. anserisalpingitidis	CI	1->64	1->64	Hungary, Poland, China	55	MAMA	55
	G748C	M. bovis	M	>128	>64		61
	C752T	M. bovis	CI	8	ND	Europe	77
	752Ains	M. hyorhinis	M	>100	50		113
	752GTGins	M. bovis	M	>128	1		61
	G754A	M. gallinarum	CI	>16	ND	South Africa	124
	C758T	M. bovis	CI	64	4-8	Japan	80
	G954A	M. bovis	CI	>512	ND	France	67
	T1249C	M. bovis	CI	4-64	8-64	Australia	79
	C1905A	M. bovis	CI	≥128	16	Japan	80
	C2035A	M. bovis	M	>128	>64		61
	A2107T	M. bovis	CI	64-≥128	8-16	Japan	80
	G2057A	M. synoviae	CI	0.015-2	0.125->8	Israel, Italy, Spain, Belgium, Tunisia, Jordan, Taiwan	122
		M. gallisepticum	M	2-64	>512		118
			CI	2-4	ND	Egypt	123
		M. hyosynoviae	CI	NEDS	NEDS	Thailand	60
		M. hyopneumoniae	CI	NEDS	NEDS	Belgium	59
	A2058G	M. bovis	CI	16-1024	ND	Europe	77
			CI	64->512	ND	France	67
			CI	NEDS	ND	Belgium	56
			CI	64-≥256	64-≥256	China	78
			CI	32-128	8-≥64	Australia	79
		M. agalactiae	CI	1.6-12.8	ND	France, Spain	95
		M. anserisalpingitidis	CI	16->64	>64	Hungary, China	55	MAMA	55
		M. synoviae	CI	1-2	8->8	Israel, Spain, Tunisia, Taiwan	122
			CI	≤0.25-64	4->64	Hungary, Italy, Spain, Israel, Russia, Tunisia, Taiwan, Jordan	125
		M. gallisepticum	M	1-64	>512		118
			CI	≥0.63	ND	Israel	120
			M	16-256	512		64
			CI	1-8	ND	Tunisia	116
			CI	1	ND	Egypt	123
		M. hyorhinis	CI	32->64	>64	Hungary	54	MAMA	54
			CI	32->64	64->64	Hungary, Poland, Italy, Belgium, Germany	102
		M. hyosynoviae	M	64->256	>256		60
		M. hyopneumoniae	CI	8-16	>64	Belgium	59
			CI	12.5	12.5	Thailand	108
			M	16	256		107
			M	32	ND		33
	A2058T	M. bovis	M	≥128	≥64		80
		M. hyorhinis	CI	>64	>64	Poland	102
		M. hyopneumoniae	M	64	ND		33
	A2058C	M. hyosynoviae	M	32->256	64->256		60
		M. hyopneumoniae	M	0.4	ND		109
		M. bovis	M	≥128	≥64		80
	A2059G	M. bovis	CI	512	ND	Europe	77	MAMA, Melt curve analysis using hybridization probe	50. 51
			CI	128	64	Hungary	61
			M	>128	>64		61
			CI	256-1024	256-512	Japan	50
			CI	8-256	ND	Canada	81
			CI	NEDS	NEDS	North America	57
		M. agalactiae	M	3.2->128	6.4-128		95
		M. ovipneumoniae	CI	ND	≥16	France	97
		M. synoviae	CI	10	ND	South Africa	124	MAMA	53
			CI	1	8	Italy, USA	122
			CI	1	0.5	Italy	125
		M. gallisepticum	CI	10-16	ND	South Africa	124
			M	2-64	>512		118
			CI	≥0.63	ND	Israel	120
			M	>256	>512		64
			CI	1	ND	Egypt	123
		M. hyorhinis	M	>100	NEDS		113
			CI	25-100	25->100	Japan	113
		M. hyopneumoniae	CI	32->64	>64	Hungary, Slovakia, Czech Republic	100	MAMA	52
	A2059C	M. bovis	CI	16-32	ND	Europe	77
			CI	8-256	ND	Canada	81
		M. hyosynoviae	M	64-256	64->256		60
	A2059T	M. bovis	CI	8-256	ND	Canada	81
			M	>128	>64		61
		M. hyopneumoniae	M	1	ND		33
	G2059A	M. gallinarum	CI	0.04->20	ND	South Africa	124
	A2060C	M. bovis	CI	128-256	ND	Canada	81
			CI	NEDS	NEDS	North America	57
	A2060G	M. bovis	CI	128-256	ND	Canada	81
			M	16->128	16->64		61
		M. gallisepticum	M	0.063	512		64
	A2062T	M. bovis	M	≥128	4		80
	A2062G	M. hyorhinis	M	-	-		113
		M. hyosynoviae	M	16-256	1		60
	A2062C	M. bovis	M	≥128	4		80
		M. bovis	CI	NEDS	ND	Belgium	56
	G2062T	M. bovis	M	≤0.5-2	4-16		61
	A2063T	M. bovis	M	>128	1-2		61
	C2067T	M. bovis	M	>128	1		61
	G2144A	M. bovis	CI	1	ND	France	67
	C2152T	M. bovis	CI	64	ND	France	67
	C2231T	M. bovis	CI	4-128	16-≥64	Australia	79
	G2447A	M. gallisepticum	M	0.032	>512		64
	G2448A	M. bovis	M	1	4		61
	C2500A	M. bovis	M	>128	>64		61
	A2503T	M. gallisepticum	M	16-32	>512		118
			M	0.032->256	>512		64
	G2506A	M. bovis	CI	NEDS	ND	Belgium	56
			M	4	8		61
	G2526A	M. bovis	CI	4	ND	France	67
	G2597T	M. hyorhinis	M	-	NEDS		113
	C2611T	M. bovis	M	>128	>64		61
		M. agalactiae	M	0.8-12.8	3.2-12.8		95
		M. hyorhinis	M	NEDS	NEDS		113
	C2611G	M. gallisepticum	CI	1	ND	Egypt	123
		M. bovis	CI	NEDS	ND	Belgium	56
	C2612T	M. bovis	M	>128	>64		61
rplD/L4	G64E	M. synoviae	CI	0.06	0.5	Italy	122
	R177K	M. gallisepticum	CI	1-8	ND	Tunisia	116
	G185A	M. bovis	CI	2-4	ND	Europe	77
			CI	64-128	ND	Canada	81
	G185R	M. bovis	CI	32	ND	Europe	77
			CI	1-512	ND	France	67
			CI	4->128	ND	Canada	81
			CI	NEDS	ND	Belgium	56
	G185V	M. bovis	CI	0.5-4	ND	Europe	77
			CI	NEDS	ND	Belgium	56
	G185W	M. bovis	CI	128	ND	Europe	77
			CI	256	ND	Switzerland	67
	G185L	M. bovis	CI	0.5-8	ND	Europe	77
	T186P	M. bovis	CI	2-4	ND	Europe	77
			CI	64-128	ND	Canada	81
	G354A	M. gallinarum	CI	>16	ND	South Africa	124
rplV/L22	S89L	M. agalactiae	CI	0.8-3.2	ND	France, Spain	95
			M	0.8-3.2	0.4		95
	Q90K	M. agalactiae	CI	1.6-3.2	ND	France, Spain	95
			M	-	-		95
		M. synoviae	CI	0.06	0.25	Tunisia	122
	Q90H	M. agalactiae	CI	1.6-3.2	ND	France, Spain	95
		M. synoviae	CI	-	-	Italy	122	MAMA	53
			CI	0.5-2	≤0.25-1	Italy	125
		M. anserisalpingitidis	CI	4	4	Hungary, Poland, China	55	MAMA	55
		M. bovis	CI	-	-	Australia	79
	H91K	M. gallinarum	CI	-	ND	South Africa	124
	Q93H	M. bovis	CI	<0.5-4	ND	Europe	77
			CI	4-8	ND	France, Switzerland	67
			CI	-	ND	Canada	81
			CI	-	ND	Belgium	56
	Q93K	M. bovis	CI	8	ND	France	67
a M: mutants after in vitro selection, CI: clinical isolates, EI: experimental infection
b The MIC values of the reference strains are as follows: M. bovis (NCTC 10131) – 0.05 µg/ml TYL and 0.25 µg/ml LCM; M. hyopneumoniae (NCTC 10110) – 0.25 µg/ml TYL and 0.25 µg/ml LCM; M. gallisepticum (NCTC 10115) – 0.025 µg/ml TYL and 0.5 µg/ml LCM according to Hannan (20)
c Reported only for clinical field isolates
Abbreviations: MIC= minimal inhibitory concentration; TYL = tylosin; LCM = lincomycin
ND = Not determined/not available; NEDS = No exact data shown
MAMA = mismatch amplification mutation assay
GWAS = genome wide association study

## Sheet: Table 2
Supplementary table 2: Mutations in the 16S rRNA genes and the ribosomal protein S10 contributing to resistance in livestock Mycoplasma species.
Mutation		Mycoplasma species	Origin of straina	Clinical significanceb		Geographic originc	Reference	Detection	Reference
Gene/Product	E. coli nt./aa. numbering			TET MIC (µg/ml)	SPC MIC (µg/ml)
rrs/16S rRNA	TGA962-964del	M. bovis	M	>64	8		61
	A965T	M. bovis	CI	0.5-16	ND	Israel, UK, Hungary, Lithuania	66	MAMA, Melt curve analysis using hybridization probe	50, 51
			CI	16-64	ND	France, Switzerland	67
			CI	4-16	2->256	Hungary	61
			M	>64	8-16		61
			CI	4-32 (OTC)	0.5-1024	Japan	50
			CI	0.12-8 (OTC)	ND	Belgium	56
		M. ovipneumoniae	CI	0.25-4	ND	France	97
	A965G	M. agalactiae	CI	4 (OTC)	ND	France, Spain	96
	G966T	M. bovis	M	32->64	8		61
		M. agalactiae	CI	8 (OTC)	ND	France, Spain	96
	A967T	M. bovis	CI	0.125-16	ND	Israel, UK, Germany, Hungary, Lithuania	66	MAMA, Melt curve analysis using hybridization probe	50, 51
			CI	2-64	ND	France, Switzerland	67
			CI	4-16	2->256	Hungary	61
			M	>64	16		61
			CI	4-32 (OTC)	0.5-1024	Japan	50
			CI	0.12-8 (OTC)	-	Belgium	56
	A967C	M. bovis	CI	0.5-8	ND	Spain	66	Melt curve analysis using hybridization probe	50
			CI	16-64	ND	France	67
			CI	8-16 (OTC)	1-8	Japan	50
		M. agalactiae	CI	2-8	ND	France, Spain	96
		M. ovipneumoniae	CI	1-4	ND	France	97
	G1058C	M. bovis	CI	8	ND	Israel	66
			M	>64	16		61
	G1058A	M. bovis	CI	4-16	ND	Israel, UK, Hungary, Lithuania	66
			CI	32-64	ND	France	67
			CI	16-32 (OTC)	1-2	Japan	50
	A1087T	M. ovipneumoniae	CI	0.25	ND	France	97
	C1087T	M. agalactiae	CI	0.5	ND	France, Spain	96
	C1192A	M. bovis	CI	4-16	>256	Hungary	61	MAMA, Melt curve analysis using hybridization probe	50, 51
			CI	32-64	ND	France	67
			CI	8-32 (OTC)	256-1024	Japan	50
			CI	2-8	ND	ND	66
			CI	NEDS	ND	Belgium	56
	C1192T	M. bovis	M	1	256		61
	C1195T	M. bovis	M	>64	8		61
	C1195CC	M. bovis	M	>64	16		61
	A1196T	M. bovis	M	>64	16		61
	T1199C	M. bovis	CI	2-4	ND	ND	66
			CI	32-64	ND	France	67
			CI	8-16	>256	Hungary	61
			CI	NEDS	ND	Belgium	56
		M. ovipneumoniae	CI	4	ND	France	97
	A1408G	M. bovis	CI	0.12	64 (GEN)	Belgium	56
	G1488A	M. bovis	CI	0.12	64 (GEN)	Belgium	56
rpsJ/S10	H56Y	M. agalactiae	CI	2 (OTC)	ND	France, Spain	96
		M. capricolum subsp. capricolum	CI	2 (OTC)	ND	France, Spain	96
	Y58D	M. mycoides subsp. capri	CI	2-4 (OTC)	ND	France, Spain	96
	K57I	M. capricolum subsp. capricolum	CI	2 (OTC)	ND	France, Spain	96
a M: mutants after in vitro selection, CI: clinical isolates
b The MIC values of the reference strains are as follows: M. bovis (NCTC 10131) – 0.1 µg/ml OTC and >1 µg/ml SPC; M. hyopneumoniae (NCTC 10110) – 0.25 µg/ml OTC and 1 µg/ml SPC; M. gallisepticum (NCTC 10115) – 0.1 µg/ml OTC and >1 µg/ml SPC according to Hannan (20).
c Reported only for clinical field isolates
Cumulative effect: multiple mutations together reduce susceptibility significantly
Abbreviations: MIC= minimal inhibitory concentration; TET = tetracycline; SPC = spectinomycin; OTC = oxytetracycline; GEN = gentamicin
ND = Not determined/not available; NEDS = No exact data shown
MAMA = mismatch amplification mutation assay
GWAS = genome wide association study

## Sheet: Table 3
Supplementary table 3: Mutations in DNA-gyrase (GyrA and GyrB) and topoisomerase IV (ParC and ParE) associated with ﬂuoroquinolone resistance in livestock Mycoplasma species.
Mutation		Mycoplasma species	Origin of straina	Clinical significanceb	Geographic originc	Reference	Detection	Reference
Product	E. coli aa. numbering			MIC ENR (µg/ml)
GyrA	E7-8Kd	M. synoviae	CI	0.625-10	Hungary, Ukraine, Serbia, Italy, Spain, Netherland, Russia, Tunisia	125
	R47C	M. mycoides subsp. capri	M	16		38
	T58I	M. gallisepticum	CI	0.05	Israel	128
	H59Y	M. gallisepticum	CI	4-≥32	Tunisia	116
			CI	0.05	Israel	128
			CI	4	Egypt	129
	V73A	M. gallisepticum	CI	4	Egypt	129
	K76M	M. bovis	CI	0.25	Japan	50
	G81S	M. bovis	CI	0.125	Japan	50
	G81C	M. bovis	M	0.5		82
	G81D	M. bovis	M	4		83
	G81N	M. bovis	M	4		83
	G81A	M. gallisepticum	M	8		126
			M	8		127
		M. hyopneumoniae	CI	1.25-2.5	Hungary, Slovakia, Czech Republic	100	MAMA	52
	D82N	M. bovis	M	>10		61
	S83F	M. bovis	CI	0.32-5	Israel	48	MAMA	51
			CI	8-16	Japan	82
			CI	>16 (CIP)	China	15
			CI	16	France	83
			M	1-32		83
			CI	>10	Hungary	61
			M	>10		61
			CI	0.125-16	Japan	50
			CI	0.5->32	Belgium	56
			CI	8	Spain	21
			CI	NEDS	North America	57
	S83L	M. bovis	CI	0.25-8	Japan	82
			M	0.5-16		82
	S83Y	M. bovis	M	>10		61
			CI	0.25-4	Japan	50
			M	2-16		83
	S83I	M. mycoides subsp. capri	CI	0.8 (NFX)	Spain	90
			M	1-128		38
		M. gallisepticum	CI	4-≥32	Tunisia	116
			M	2-32		126
			M	1-32		127
			CI	NEDS	Israel, USA, UK, Germany, Austria, Netherlands	121
			CI	2.5-5	Israel	128
	S83R	M. gallisepticum	M	8-64		126
			M	4.8 (DAN)		133
			M	0.3-4.8 (DAN)		134
			M	1-32		127
	S83N	M. gallisepticum	M	2		126
			M	1-2		127
			CI	≤1.25	USA	121
	A83V	M. hyopneumoniae	CI	>1	Belgium	111	MAMA	52
			CI	0.156-5	Hungary, Slovakia, Czech Republic	100
		M. hyorhinis	M	2-16 (CIP)		114
	A84V	M. mycoides subsp. capri	M	16-128		38
	A84P	M. gallisepticum	M	8-64		126
			M	16-32		127
	S84P	M. bovis	CI	2	Japan	50
		M. hyorhinis	M	8 (CIP)		114
	E87K	M. bovis	M	>10		61
			CI	0.25-0.5	Japan	50
			M	4		83
		M. mycoides subsp. capri	M	8-64		38
		M. gallisepticum	M	2-16		126
			M	2-8		127
			CI	1-10	Israel	128
			CI	≥1.25	Israel	121
	E87G	M. bovis	M	>10		61
			CI	2-4	Belgium	56
			M	>2		83
		M. gallisepticum	M	2		126
			M	0.6 (DAN)		133
			M	0.5-2		127
			CI	1-10	Israel	128
		M. hyopneumoniae	CI	1.25-2.5	Hungary, Slovakia, Czech Republic	100	MAMA	52
	E87V	M. bovis	CI	2-4	Belgium	56
			CI	0.25-4	Japan	50
			M	>0.5		83
	E87Q	M. bovis	CI	1	Japan	50
		M. mycoides subsp. capri	M	128		38
		M. gallisepticum	M	0.25		127
	N87S	M. synoviae	CI	0.25-16	Israel	131
			CI	5->10	Jordan	125
	N87K	M. synoviae	CI	4	Italy	131
	D87Y	M. hyorhinis	M	4-16 (CIP)		114
	D87N	M. hyorhinis	M	2-16 (CIP)		114
	Q94L	M. bovis	CI	0.125	Japan	50
	E133G	M. synoviae	CI	0.625-10	Hungary, Ukraine, Serbia, Italy, Spain, Netherland, Russia, Tunisia	125	MAMA	53
	I157V	M. gallisepticum	CI	4-≥32	Tunisia	116
			CI	4	Egypt	129
	I174L	M. gallisepticum	CI	4	Egypt	129
	S399T	M. synoviae	CI	0.625-10	Hungary, Ukraine, Serbia, Italy, Spain, Netherland, Russia, Tunisia	125
	D529N	M. synoviae	CI	0.156->10	Hungary, Ukraine, Serbia, Czech republic, Italy, Spain, Netherland, Russia, Tunisia, Israel, Korea, USA	125
	T686A	M. synoviae	CI	8	China	117
	E804G	M. synoviae	CI	4-32	China	117
	Q814K	M. synoviae	CI	4-32	China	117
GyrB	D105N	M. bovis	CI	8	Spain	21
	A142V	M. synoviae	CI	2.5->10	Hungary, Ukraine, Czech republic, Serbia, Italy, Spain, Netherland, Russia, Israel, Tunisia	125
	S325L	M. gallisepticum	CI	4	Egypt	129
	D362N	M. bovis	CI	0.125-16	France	83
	A393V	M. gallisepticum	CI	16	Tunisia	116
	S401Y	M. synoviae	CI	0.125-16	Israel, Italy, Spain, Belgium	131	MAMA	53
			CI	2.5->10	Hungary, Ukraine, Czech republic, Serbia, Italy, Spain, Netherland, Russia, Israel, Tunisia	125
	S402N	M. synoviae	CI	1-8	Italy, Belgium	131
			CI	0.625->10	Hungary, Czech republic, Ukraine, Italy	125
	G415M	M. gallisepticum	CI	4	Egypt	129
	ins416E	M. gallisepticum	CI	4	Egypt	129
	S417N	M. synoviae	CI	4-32	China	117
	N424K	M. agalactiae	M	1.6-64		94
	D426N	M. gallisepticum	M	0.125-32		126
			M	0.125-32		127
			CI	0.25-1	Israel	128
	D437N	M. gallisepticum	CI	0.05-10	Israel	128
			CI	4	Egypt	129
	P445S	M. mycoides subsp. capri	M	64		38
	N464D	M. gallisepticum	M	2		126
			M	2		127
	E465K	M. gallisepticum	M	16		126
			M	16		127
	E465G	M. gallisepticum	M	32		126
			M	32		127
ParC	A64S	M. gallisepticum	M	8		126
			M	4.8 (DAN)		134
			M	4-16		127
	G78L	M. bovis	M	8		82
	G78C	M. bovis	M	>10		61
		M. agalactiae	M	1.6-128		94
	D79N	M. bovis	CI	0.12	Belgium	56
		M. agalactiae	M	0.8-64		94
		M. synoviae	CI	1	Israel	131
	S80I	M. bovis	CI	8-16	Japan	82	MAMA	51
			M	16		82
			CI	>16 (CIP)	China	15
			CI	0.5-16	France	83
			M	4-32		83
			CI	>10	Hungary	61
			M	>10		61
			CI	0.125-16	Japan	50
			CI	>32	Belgium	56
			CI	NEDS	North America	57
	S80R	M. bovis	CI	8-16	Japan	50
	S80L	M. gallinaceum	CI	10	South Africa	124
		M. gallisepticum	M	8-64		126
			M	2-32		127
			CI	≤1.25	Israel, UK, Germany, Austria, Netherlands	121
			CI	1-10	Israel	128
		M. bovirhinis	CI	6.25-25	Japan	87
			M	1.56-400		87
	S80W	M. gallisepticum	M	16		126
			M	32		127
	S80Y	M. hyopneumoniae	CI	0.5->1	Belgium	111
			CI	≤0.039-2.5	Hungary, Slovakia, Czech Republic	100
		M. hyorhinis	M	1-16 (CIP)		114
	S80F	M. hyopneumoniae	EI	0.25		110	MAMA, HRM	52
			CI	≤0.039-5	Hungary, Slovakia, Czech Republic	100
		M. hyorhinis	M	0.5-16 (CIP)		114
			CI	2 (CIP)	China	114
	T80I	M. agalactiae	CI	0.4	Spain	94
			M	6.4-64		94
		M. synoviae	CI	4-16	Israel, Italy, Spain, Belgium, Austria	131	MAMA	53
			CI	>2->10	Hungary, Ukraine, Czech Republic, Serbia, Italy, Spain, Netherland, Russia, Israel, Tunisia, Jordan, Taiwan, Korea, China	125
	T80A	M. synoviae	CI	1	Israel	131	MAMA	53
			CI	0.625	Slovenia	125
	S81P	M. bovis	CI	4-8	Japan	82
			CI	2	Japan	50
			CI	4	Belgium	56
		M. pullorum	CI	0.25	South Africa	124
		M. synoviae	EI	1-2		130
			CI	1-2	Israel	131
			CI	2.5	Lebanon	125
		M. gallisepticum	M	0.25-32		126
			M	0.25-32		127
		M. hyorhinis	CI	2 (CIP)	China	114
	S81Y	M. bovis	M	8		82
	D84N	M. bovis	CI	2.5-5	Israel	48	PCR-RFLP, TaqMan SNP PCR, MAMA	48, 49, 51
			M	>10		61
			CI	4-8	Japan	50
			CI	2-16	Belgium	56
			M	4-16		83
		M. agalactiae	CI	0.4	Spain	94
			M	0.8-3.2		94
		M. mycoides subsp. capri	M	8-32		38
		M. synoviae	CI	2	Israel	131
		M. hyopneumoniae	EI	0.25		110	MAMA, HRM	52
			CI	≤0.039-0.625	Hungary, Slovakia, Czech Republic	100
	D84Y	M. bovis	M	4		82
			CI	0.5-1	France	83
			M	1-16		83
			M	>10		61
			CI	0.5	Japan	50
			CI	2-16	Belgium	56
		M. agalactiae	CI	0.4	Spain	94
			M	0.4-128		94
		M. mycoides subsp. capri	M	8-64		38
		M. synoviae	CI	4-8	Israel	131
			CI	10	Hungary	125
	D84H	M. bovis	M	>10		61
			CI	4	Japan	50
		M. synoviae	CI	4	Israel	131
			CI	2.5-5	Israel	125
	D84G	M. bovis	CI	2	Japan	50
			CI	2-16	Belgium	56
			M	8		83
		M. mycoides subsp. capri	M	1-128		38
	D84V	M. bovis	CI	1-2	Japan	50
			CI	2-16	Belgium	56
	D84K	M. bovis	M	16-32		83
	N84D	M. synoviae	CI	0.08-2.5	South Africa	124
	E84G	M. gallinaceum	CI	2.5	South Africa	124
		M. gallisepticum	M	2-16		126
			M	0.5-16		127
		M. hyorhinis	M	1-8 (CIP)		114
	E84K	M. gallisepticum	CI	4-≥32	Tunisia	116
			M	8		126
			M	4.8 (DAN)		133
			M	4-32		127
		M. hyorhinis	M	1-16 (CIP)		114
	E84Q	M. gallisepticum	M	2		126
			M	2		127
		M. hyorhinis	CI	2 (CIP)	China	114
	A85P	M. bovis	CI	0.125	Japan	50
	T85I	M. synoviae	CI	4-32	China	117
	S92T	M. gallisepticum	CI	4	Egypt	129
	T98R	M. bovis	M	4-16		83
	A116E	M. hyopneumoniae	EI	0.25		110
	G167V	M. gallisepticum	CI	4	Egypt	129
	S278I	M. bovis	CI	8	Spain	21
	E441K	M. synoviae	CI	0.625->10	Hungary, Ukraine, Czech Republic, Serbia, Italy, Spain, Netherland, Russia, Tunisia, Korea, China	125
	V582I	M. synoviae	CI	0.625->10	Hungary, Ukraine, Czech Republic, Serbia, Italy, Spain, Netherland, Russia, Tunisia, Korea	125
	N732K	M. synoviae	CI	0.625->10	Hungary, Ukraine, Czech Republic, Serbia, Italy, Spain, Netherland, Russia, Israel, Tunisia, Korea	125
ParE	S83F	M. synoviae	CI	0.625->10	Hungary, Ukraine, Serbia, Italy, Spain, Netherland, Russia, Tunisia, Taiwan, Korea, China, USA	125	MAMA	53
	Q109N	M. bovis	CI	>8	Spain	21
	P197S	M. synoviae	CI	8-32	China	117
	D420N	M. synoviae	CI	2	South Africa	124
			CI	0.25-16	Israel, Italy, Austria	131
		M. gallisepticum	M	0.5-32		126
			M	2-32		127
	D420K	M. gallisepticum	M	16		126
	G429S	M. agalactiae	M	3.2-6.4		94
	D454E	M. synoviae	CI	0.08-2.5	South Africa	124
	E454D	M. synoviae	CI	0.03-16	Israel, USA, Italy, Spain, Austria, Belgium	131
	N458K	M. mycoides subsp. capri	M	0.25-32		38
	N458I	M. mycoides subsp. capri	M	32-128		38
	D458N	M. gallisepticum	M	1-32		127
	E459K	M. agalactiae	M	12.8-32		94
		M. mycoides subsp. capri	M	1-128		38
	S463L	M. gallisepticum	M	1-64		126
			M	0.5-16		127
	C467F	M. gallisepticum	M	8		126
			M	0.25-8		127
	E470K	M. hyorhinis	M	1-16 (CIP)		114
a M: mutants after in vitro selection, CI: clinical isolates, EI: experimental infection
b The MIC values of the reference strains are as follows: M. bovis (NCTC 10131) – 0.05 µg/ml ENR; M. hyopneumoniae (NCTC 10110) – 0.025 µg/ml ENR; M. gallisepticum (NCTC 10115) – 0.01 µg/ml ENR according to Hannan (20).
c Reported only for clinical field isolates
d E. coli numbering could not be applied accurately.
Abbreviations: MIC= minimal inhibitory concentration; ENR = enrofloxacin; DAN = danofloxacin, CIP = ciprofloxacin, NFX = norfloxacin
ND = Not determined/not available; NEDS = No exact data shown
PCR = polymerase chain reaction; RFLP = restriction fragment length polymorphism; SNP =single-nucleotide-polymorphism; MAMA = mismatch amplification mutation assay; HRM = high resolution melt
GWAS = genome wide association study

## Sheet: Table 4A
Supplementary table 4: Comparison of PCR-based methods described for the detection of AMR associated mutations in bovine mycoplasma (M. bovis)
	M. bovis
	PCR-RFLP	TaqMan SNP PCR	MAMA	Melt curve analysis using hybridization probe	HRM
Reference	48	49	51	50	51
Target	SNP	SNP	SNP	region	region
Mechanism	Amplifying DNA and digesting with restriction enzymes to detect mutations by fragment patterns	Detecting specific mutations using fluorescently labeled probes	Using allele-specific primers to selectively amplify mutant or wild-type sequences for precise mutation detection	Assessing DNA duplex melting temperatures to identify mutations by altered melting behavior	Analyzing melting profiles of amplified DNA to distinguish genetic variants by melting curve differences
Specificity	ND	No cross-reaction	Cross-reaction detected: 6/9 assays	No cross-reaction	Cross-reaction detected: 7/7 assays
Sensitivity	ND	5 genomes/µl	102-104 copies/µl	0.13 to 1.3 CFU/µl	102-103 copies/µl
Equipment required	PCR system	real-time PCR system	PCR / real-time PCR system	real-time PCR system	real-time PCR system
Other features	labour intensive			simultaneously detect non-relevant SNPs (i.e. silent mutations)	simultaneously detect non-relevant SNPs (i.e. silent mutations)
Validation	57 isolates	150 isolates	55 isolates, 36 mutant strains, 30 clinical samples	203 isolates	55 isolates, 36 mutant strains, 30 clinical samples
Abbreviations: PCR = polymerase chain reaction; RFLP = restriction fragment length polymorphism; SNP = single-nucleotide-polymorphism; MAMA = mismatch amplification mutation assay; HRM = high resolution melt; ND = not determined

## Sheet: Table 4B
Supplementary table 4: Comparison of PCR-based methods described for the detection of AMR associated mutations in swine (M. hyopneumoniae, M. hyorhinis) and avian mycoplasmas (M. synoviae, M. anserisalpingitidis).
	M. hyopneumoniae		M. hyorhinis	M. synoviae	M. anserisalpingitidis
	MAMA	HRM	MAMA	MAMA	MAMA
Reference	52		54	53	55
Target	SNP	region	SNP
Specificity (Cross-reaction detected)	2/6 assays	0/1 assay	1/1 assays	1/8 assays	3/3 assays
Sensitivity	103-104 copies/µl	105-106 copies/µl	103 copies/µl	102-104 copies/µl	103-104 copies/µl
Equipment required	PCR / real-time PCR system	real-time PCR system	PCR / real-time PCR system
Other features		simultaneously detect non-relevant SNPs (i.e. silent mutations)
Validation	45 isolates		55 isolates, 15 clinical samples	112 isolates, 20 clinical samples	81 isolates
Abbreviations: MAMA= mismatch amplification mutation assay; HRM= high resolution melt
